# Supplementary material for: Noninvasive disruption of the blood-brain barrier in the marmoset monkey
Source: Commun Biol. 2023 Aug 2;6:806. doi: 10.1038/s42003-023-05185-3 (PMC10397190; doi:10.1038/s42003-023-05185-3)
Supplement: Supplementary file 3 — Supplementary Data 1 [file 42003_2023_5185_MOESM3_ESM.xlsx]

## Sheet: Sheet1
Animal	Pressure	Dose	numBursts	Burst_Period	Weight	Volume
SG	0.954	400	30	90	0.135	1.25694
SG	1.06	400	30	90	0.135	1.12323
SG	1.166	400	30	90	0.135	0.936023
SG	1.272	400	30	90	0.135	0.53487
SG	1.378	400	30	90	0.135	1.12323
SG	1.484	400	30	90	0.135	2.29994
SG	1.59	400	30	90	0.135	2.80807
SG	1.696	400	30	90	0.135	2.59412
SK	1.696	400	5	60	0.14	1.043
SK	1.696	400	10	60	0.14	1.89879
SK	1.696	400	20	60	0.14	1.49764
SK	1.696	400	30	60	0.14	1.09648
SK	1.696	400	20	5	0.14	1.36392
SK	1.696	400	20	10	0.14	2.86156
SK	1.696	400	20	20	0.14	3.36968
SK	1.696	400	20	40	0.14	1.6581
NE	1.166	0	20	60	0.175	0
NE	1.166	20	20	60	0.175	0
NE	1.166	100	20	60	0.175	2.38017
NE	1.166	200	20	60	0.175	2.29994
NE	0.954	200	20	60	0.175	2.75458
NE	0.742	200	20	60	0.175	1.63135
NE	0.53	200	20	60	0.175	0.98951
NE	0.318	200	20	60	0.175	0.98951
T	1.166	0	20	60	0.14	0
T	1.166	20	20	60	0.14	0.401153
T	1.166	100	20	60	0.14	1.60461
T	1.166	200	20	60	0.14	0.668588
T	0.954	200	20	60	0.14	0.320922
T	0.742	200	20	60	0.14	1.25694
T	0.53	200	20	60	0.14	0
T	0.318	200	20	60	0.14	0
T	1.166	200	20	60	0.14	0.98951
G	0.212	100	20	60	0.215	0
G	0.318	100	20	60	0.215	0
G	0.424	100	20	60	0.215	0.28125
G	0.424	100	20	60	0.215	0.328125
G	0.954	100	20	60	0.215	2.0625
G	0.848	100	20	60	0.215	0.765625
G	0.742	100	20	60	0.215	1.17188
G	0.636	100	20	60	0.215	0.484375
M	1.166	200	30	20	0.205	0.8125
M	1.166	200	20	60	0.205	0.5625
M	1.166	200	10	60	0.205	0.625
M	1.166	200	5	60	0.205	0.8125
M	1.166	200	20	20	0.205	1.4375
M	1.166	200	20	10	0.205	1.15625
M	1.166	200	20	5	0.205	1.15625
